# Supplementary material for: Climate Variations in the Low-Latitude Plateau Contribute to Different Sugarcane (Saccharum spp.) Yields and Sugar Contents in China
Source: Plants (Basel). 2023 Jul 21;12(14):2712. doi: 10.3390/plants12142712 (PMC10385836; doi:10.3390/plants12142712)
Supplement: Supplementary file 1 [file plants-12-02712-s001.zip]

Archive with 1 entries (1 files):
- plants-2461649-supplementary.pdf
